# Supplementary material for: Growing up without violence (GWV): Results of a cluster randomised trial of a school-based intervention preventing adolescent sexual abuse and exploitation in Brazil
Source: PLoS One. 2026 Jul 30;21(7):e0342274. doi: 10.1371/journal.pone.0342274 (PMC13422835; doi:10.1371/journal.pone.0342274)
Supplement: S1 Table — (ODT) [file pone.0342274.s001.odt]

S1 Table. Summary of the GWV intervention's components, themes, targeted audience, and content.
Component
Themes
Target audience
Content
Sexual Abuse
 E1: Unmasking abuse
Children and educators
Reporting sexual abuse to the competent authorities and social services
Challenging the misconception that abuse is limited to certain locations or cultures
Learning the difference between abuse and sexual exploitation

E2: Is it just affection?
Children
 
Learning the difference between sexual abuse and caring behaviours from adults, and how to spot sexual abuse when you’re a child
Challenging the misconception that abusers are often strangers

E3: Danger at home
Educators
Challenging the idea that sexual abuse does not take place in conventional/biological families
Breaking abuse cycles that may lead abused children to be sexually abusive towards other children when they grow up

E4: Where there’s smoke…
Educators
Learning how to spot signs of abuse in children, such as changes in behaviours, differences in school marks, how children act when talking about sex, etc.
Reinforcing the role of educators in spotting abuse and reporting it

E5: It is necessary to listen
Educators and children
Recognising the need to listen to children and talk to them as crucial in reporting any abuse
Challenging the notion that children often lie about abuse
Learning about who are the competent authorities to report abuse

E6: Collaborating to protect 
Educators and children
Recognising the need to work together and in collaboration with social services to protect children
Learning about how to report and different ways of reporting

E7: Wolf dressed as lamb
Children
Challenging the idea that abusers are usually unknown to the victim
Recognising that abuse can happen in relationships with people that children trust
Discussing that abusers may also need psychological assistance, as they might have been victims of abuse
Recognising the need to break sexist cultural stereotypes to protect children and ensure that boys report sexual violence incidents, and recognising that women can also be abusers

E8: ways to reporting
Children and educators
Recognising the importance of reporting
Learning about what do different social services do and the existence of difference reporting channels 
Learning how children can report
Sexual exploitation
E1: Breaking labels
Children
Challenging the misconception that boys can’t be victims of sexual exploitation
Learning about the family and social pathways that lead boys and girls into sexual exploitation
Learning about grooming techniques
Learning about the importance of reporting and which authorities they should contact

E2: Virtual Danger
Children
Learning about risks associated with online sexual exploitation
Learning how to recognize online grooming techniques
Learning how children can report online sexual crimes

E3:Tourism
Children
Learning about family and social pathways that lead girls into sexual exploitation in tourism
Understanding the need to report sexual exploitation to the competent authorities

E4: hotel networks
Children
Challenging the misconception that adults are “helping” children by purchasing sexual services from them
Understanding the need to report sexual exploitation incidents to the competent authorities

E5: Reporting helps others
Children
Learning how to recognize a situation of sexual exploitation
Learning about the family and social pathways that lead children into sexual exploitation
Challenging the idea that poverty can justify sexual exploitation of children
Body
E1: My body, my rules
Children
Learning when is right and wrong to have adults touching your intimate parts

 E2: Private and Public
Children
Learning the concept of privacy and when it’s right and wrong to be naked, and around who

E3: The right to say no
Children
Learning that you have the right to refuse a certain social interaction with someone

E4: Love and abusive relationships
Children
Understanding abusive relationships and toxic masculinity

E5: Gender stereotypes
Children
Learning about homophobia and gender stereotypes and how gender expression should not be associated with sexual orientation (homosexual men aren’t necessarily more feminine, and the other way around)
Nurturing healthy relationships of acceptance between friends

E6: Internet and the media
Children
Learning about the dangers associated with meeting and dating people online
Understanding the dangers associated with “leaking nudes”/ sending nudes

E7: Online emotional health and self-harm
Children
Learning about Cyberbullying

E8: Toxic masculinity
Children
Learning about toxic masculinity, peer pressure and homophobia

E9: My body, my rules
Children
Learning that you should only have sexual interactions when you want to
Learning about contraception

E10: Grooming and self-protection
Children
Learning about online grooming and how gender and race intersect and lead to an increased vulnerability of black women
Showcasing online helplines that children can use to report inappropriate online interactions

E11: Digital reputation
Children
Understanding the dangers associated with “leaking nudes”/ sending nudes
Learning how you can help someone who is currently going through a mental health crisis due to a leaked nude

E12: Online relationships
Children
How to safely meet people online
